# Supplementary material for: RGS4-Deficiency Alters Intracellular Calcium and PKA-Mediated Control of Insulin Secretion in Glucose-Stimulated Beta Islets
Source: Biomedicines. 2021 Aug 13;9(8):1008. doi: 10.3390/biomedicines9081008 (PMC8391461; doi:10.3390/biomedicines9081008)
Supplement: Supplementary file 1 [file biomedicines-09-01008-s001.zip]

Archive with 1 entries (1 files):
- biomedicines-1300280-supplementary.pdf
